# Supplementary material for: Gamma distribution based predicting model for breast cancer drug response based on multi-layer feature selection
Source: Front Genet. 2023 Feb 2;14:1095976. doi: 10.3389/fgene.2023.1095976 (PMC9932661; doi:10.3389/fgene.2023.1095976)
Supplement: Supplementary file 2 [file DataSheet2.ZIP]

Archive with 4 entries (3 files):
- features/
- features/boruta_features.csv
- features/mrmr_features.csv
- features/xgboost_feature.csv
