# Supplementary material for: Gamma distribution based predicting model for breast cancer drug response based on multi-layer feature selection
Source: Front Genet. 2023 Feb 2;14:1095976. doi: 10.3389/fgene.2023.1095976 (PMC9932661; doi:10.3389/fgene.2023.1095976)
Supplement: Supplementary file 2 [file DataSheet2.ZIP › features/boruta_features.csv]

Drugs
Epirubicin	C1orf112_rna	FGR_rna	GCLC_rna	NFYA_rna	SEMA3F_rna	ANKIB1_rna	CYP51A1_rna	RAD52_rna	CD99_rna	HS3ST1_rna	WNT16_rna	HECW1_rna	MAD1L1_rna	TMEM176A_rna	KLHL13_rna	CYP26B1_rna	ICA1_rna	ALS2_rna	CFLAR_rna	RBM5_rna	ARF5_rna	SARM1_rna	FKBP4_rna	KDM1A_rna	ARHGAP33_rna	PDK4_rna	ZMYND10_rna	ARX_rna	CDC27_rna	SKAP2_rna	HOXA11_rna	THSD7A_rna	RPAP3_rna	ACSM3_rna	REXO5_rna	CIAPIN1_rna	SPPL2B_rna	COPZ2_rna	PRKAR2B_rna	MSL3_rna	CREBBP_rna	MPO_rna	GCFC2_rna	WDR54_rna	CROT_rna	KMT2E_rna	RHBDD2_rna	SOX8_rna	ZNF195_rna
Doxorubicin	TSPAN6_rna	TNMD_rna	DPM1_rna	C1orf112_rna	GCLC_rna	NFYA_rna	STPG1_rna	NIPAL3_rna	LAS1L_rna	ENPP4_rna	RAD52_rna	BAD_rna	LAP3_rna	HS3ST1_rna	WNT16_rna	MAD1L1_rna	LASP1_rna	KLHL13_rna	CYP26B1_rna	ICA1_rna	DBNDD1_rna	RBM5_rna	SLC7A2_rna	SARM1_rna	FKBP4_rna	KDM1A_rna	CAMKK1_rna	VPS50_rna	NDUFAB1_rna	SLC22A16_rna	ZMYND10_rna	ARX_rna	SLC25A13_rna	ST7_rna	HCCS_rna	DVL2_rna	UPF1_rna	SKAP2_rna	SLC25A5_rna	MCUB_rna	THSD7A_rna	ACSM3_rna	COPZ2_rna	PRKAR2B_rna	MSL3_rna	CREBBP_rna	MPO_rna	GCFC2_rna	CROT_rna
Cyclophosphamide	TSPAN6_rna	TNMD_rna	DPM1_rna	C1orf112_rna	CFH_rna	FUCA2_rna	LAS1L_rna	ANKIB1_rna	CYP51A1_rna	RAD52_rna	BAD_rna	LAP3_rna	HS3ST1_rna	LASP1_rna	CYP26B1_rna	ICA1_rna	ALS2_rna	CFLAR_rna	TFPI_rna	NDUFAF7_rna	RBM5_rna	SLC7A2_rna	ARF5_rna	CD38_rna	FKBP4_rna	KDM1A_rna	RBM6_rna	VPS50_rna	ARHGAP33_rna	SLC22A16_rna	ARX_rna	SLC25A13_rna	SLC4A1_rna	HCCS_rna	UPF1_rna	SLC25A5_rna	MCUB_rna	THSD7A_rna	ACSM3_rna	SPPL2B_rna	FAM214B_rna	TSPOAP1_rna	MPO_rna	GCFC2_rna	RHBDD2_rna	SOX8_rna	ZNF195_rna	FBXL3_rna	ITGAL_rna
Cisplatin	FGR_rna	CFH_rna	GCLC_rna	STPG1_rna	NIPAL3_rna	ENPP4_rna	SEMA3F_rna	LAP3_rna	HS3ST1_rna	AOC1_rna	WNT16_rna	HECW1_rna	KLHL13_rna	ICA1_rna	CASP10_rna	CFLAR_rna	TFPI_rna	NDUFAF7_rna	RBM5_rna	MTMR7_rna	SLC7A2_rna	SARM1_rna	CD38_rna	FKBP4_rna	KDM1A_rna	RBM6_rna	CAMKK1_rna	VPS50_rna	NDUFAB1_rna	PDK4_rna	SLC22A16_rna	ZMYND10_rna	DVL2_rna	UPF1_rna	SKAP2_rna	SLC25A5_rna	MCUB_rna	HOXA11_rna	LIG3_rna	FAM214B_rna	COPZ2_rna	MPO_rna	CROT_rna	KMT2E_rna	MYCBP2_rna	FBXL3_rna	ITGAL_rna	PDK2_rna	ZFX_rna
Paclitaxel	TSPAN6_rna	SCYL3_rna	FGR_rna	FUCA2_rna	NFYA_rna	LAS1L_rna	CFTR_rna	ANKIB1_rna	KRIT1_rna	RAD52_rna	BAD_rna	HS3ST1_rna	HECW1_rna	SNX11_rna	CYP26B1_rna	ICA1_rna	ALS2_rna	TFPI_rna	SLC7A2_rna	ARF5_rna	SARM1_rna	POLDIP2_rna	PLXND1_rna	AK2_rna	KDM1A_rna	RBM6_rna	CAMKK1_rna	RECQL_rna	ARHGAP33_rna	PDK4_rna	SLC22A16_rna	SLC25A13_rna	CALCR_rna	POLR2J_rna	DHX33_rna	RPAP3_rna	REXO5_rna	PRKAR2B_rna	MSL3_rna	MPO_rna	GCFC2_rna	CROT_rna	KMT2E_rna	RHBDD2_rna	SOX8_rna	MYCBP2_rna	PDK2_rna	ITGA3_rna	ZFX_rna
[truncated: 5,000 more columns]
