# Supplementary material for: Gamma distribution based predicting model for breast cancer drug response based on multi-layer feature selection
Source: Front Genet. 2023 Feb 2;14:1095976. doi: 10.3389/fgene.2023.1095976 (PMC9932661; doi:10.3389/fgene.2023.1095976)
Supplement: Supplementary file 2 [file DataSheet2.ZIP › features/mrmr_features.csv]

Drugs
Epirubicin	CNST_mut	NTMT1_rna	SIPA1L2_mut	SRP14_rna	GAPVD1_rna	STXBP1_rna	MMAA_rna	CYP2R1_rna	DST_mut	OR4N4_cnv	MLLT10_mut	LINC00929_cnv	FSTL3_rna	TTC34_cnv	GNAQ_rna	ASAH2_rna	WDR87_mut	BRAF_mut	AGPAT3_rna	FFAR3_rna	MAPK8IP2_rna	TANC2_rna	ANO6_rna	IGFN1_mut	CADPS2_mut	USP13_rna	MRPL2_rna	ADSS1_rna	LDLR_mut	L3MBTL2_rna	ARL8B_rna	SLX4_mut	SLC22A15_rna	SPRED1_rna	NDUFC2_rna	ENDOV_rna	PKIG_rna	NAA35_rna	NCKAP5_rna	PRSS21_rna	CEBPB_rna	GC_rna	GRK2_rna	C2CD2_rna	APEH_rna	SLC4A3_rna	PCDHB12_mut	C20orf96_rna	MICALL2_mut
Doxorubicin	MYO18B_mut	MAGEB6_mut	BRAF_mut	CRACD_mut	SMARCAL1_mut	TMCC3_rna	ARHGEF2_mut	ANO1_mut	CDK16_rna	COL6A6_mut	PRKDC_mut	EVC_rna	COL19A1_mut	CDH18_mut	NLRC5_mut	CLECL1_rna	BCAR1_rna	AUP1_rna	ABCA10_mut	DTX1_rna	DEPDC4_rna	MATN4_mut	RGPD4_rna	LZTS1_rna	CCZ1B_rna	LILRB3_cnv	HPS6_rna	MXRA8_rna	DMBT1_mut	BOD1L1_mut	KCNN3_rna	ITIH6_rna	ADAMTS19_mut	ATN1_rna	PRPF3_mut	MMP2_rna	DZIP1L_mut	LRRC23_rna	ACACB_mut	ANKRD17_mut	NLRP9_mut	TEX14_mut	GPN2_rna	ARHGAP5_rna	ASGR2_rna	VEGFD_rna	CSMD3_mut	CBX8_mut	IGFN1_mut
Cyclophosphamide	MRPS11_rna	KIAA2026_mut	SUSD3_rna	PAQR5_rna	TDRD5_mut	ABCA13_mut	AXL_mut	HELZ_mut	CNTN5_mut	NCKAP5_rna	ZNF609_mut	HFM1_mut	FAT4_mut	PSMB2_rna	CD38_rna	ZNF541_cnv	TOP1MT_mut	TOMM34_rna	ALPK3_mut	IVNS1ABP_mut	SPRR1B_rna	DOT1L_mut	SCAI_rna	IL36G_rna	SASH3_rna	RTN4RL2_rna	ERGIC2_rna	MYO18B_mut	PTPN22_rna	IBSP_rna	PRAC1_rna	BMPR2_mut	MRPS22_rna	EVPL_mut	YARS2_mut	ARX_rna	MPHOSPH10_rna	RASIP1_mut	SERP2_rna	ITGA3_mut	RTCA_rna	EPB41L4A_rna	PNPLA7_mut	A1BG_rna	MRPL51_rna	RUNX2_mut	SPDYE2B_rna	KMT5B_cnv	TARS1_rna
Cisplatin	ZNF626_rna	LEMD3_rna	GPER1_rna	NUP42_rna	MEF2D_rna	ADGRG4_mut	NUDT11_rna	WDR87_mut	SNORD105_cnv	NLGN4X_rna	DGCR6_rna	PRDM13_rna	FBXO43_rna	RNF38_rna	UNC119B_rna	CHN2_rna	SPPL2A_rna	NDRG1_rna	CCDC61_rna	AMPD1_rna	CEBPZ_rna	WDR31_rna	CACNA2D4_rna	SDE2_mut	NSMF_rna	RPL24_rna	ZNF526_rna	ZNF470_rna	BCL6B_rna	CLCN6_mut	NLRP9_mut	PROC_rna	ZNF232_rna	GOLGA6D_rna	FBXL19_rna	TRAF6_rna	PKD1_mut	PCDH15_mut	ZNF479_rna	SYTL4_rna	ARV1_rna	LINC00662_cnv	FAM166C_rna	SH3GL3_rna	SCAF1_rna	HMGB2_rna	YIPF2_rna	CHRDL2_rna	NDOR1_rna
Paclitaxel	ATP5F1C_rna	ABRAXAS1_rna	PMM1_rna	MSL3_rna	SIM1_rna	LARGE2_mut	H2AZ1_rna	TRPC5_mut	C1orf21_rna	KCTD12_rna	C1QL3_rna	ZNF257_rna	PRIM2_rna	ZDHHC24_rna	IGF1_rna	RBIS_rna	VAV2_rna	LINC02378_cnv	ING3_rna	LCP2_rna	ARHGEF1_rna	CARF_rna	SCNN1D_rna	ZIC3_rna	NPC2_rna	MEA1_rna	ATN1_rna	EMX2_rna	ALX1_rna	BAMBI_rna	PKDREJ_mut	SUMO2_rna	GALNT10_mut	POLD3_rna	EIF3C_rna	PRKG2_rna	KIF17_rna	SSBP1_rna	ZFP69_rna	ZNF765_cnv	LY96_rna	PRPF18_rna	TEX14_rna	TMEM108_rna	TAF11_rna	ANKLE1_rna	CTTNBP2NL_rna	MST1P2_cnv	MAGEB6_mut
All Drugs	CNST_mut	NTMT1_rna	SIPA1L2_mut	SRP14_rna	GAPVD1_rna	STXBP1_rna	MMAA_rna	CYP2R1_rna	DST_mut	OR4N4_cnv	MLLT10_mut	LINC00929_cnv	FSTL3_rna	TTC34_cnv	GNAQ_rna	ASAH2_rna	WDR87_mut	BRAF_mut	AGPAT3_rna	FFAR3_rna	MAPK8IP2_rna	TANC2_rna	ANO6_rna	IGFN1_mut	CADPS2_mut	USP13_rna	MRPL2_rna	ADSS1_rna	LDLR_mut	L3MBTL2_rna	ARL8B_rna	SLX4_mut	SLC22A15_rna	SPRED1_rna	NDUFC2_rna	ENDOV_rna	PKIG_rna	NAA35_rna	NCKAP5_rna	PRSS21_rna	CEBPB_rna	GC_rna	GRK2_rna	C2CD2_rna	APEH_rna	SLC4A3_rna	PCDHB12_mut	C20orf96_rna	MICALL2_mut
[truncated: 2,320 more columns]
