# Supplementary material for: Gamma distribution based predicting model for breast cancer drug response based on multi-layer feature selection
Source: Front Genet. 2023 Feb 2;14:1095976. doi: 10.3389/fgene.2023.1095976 (PMC9932661; doi:10.3389/fgene.2023.1095976)
Supplement: Supplementary file 2 [file DataSheet2.ZIP › features/xgboost_feature.csv]

Drugs	V1	V2	V3	V4	V5	V6	V7	V8	V9	V10	V11	V12	V13	V14	V15	V16	V17	V18	V19	V20	V21	V22	V23	V24	V25	V26	V27	V28	V29	V30	V31	V32	V33
Epirubicin	ZNF256_rna	DBP_rna	TMEM132A_rna	JAKMIP3_rna	RAB3GAP2_rna	UBE3D_rna	ARHGDIA_rna	TMC6_rna	EIF4A3_rna	FOXK2_rna	SECTM1_rna	CEP131_rna	ZNF750_rna	RNF165_rna	MAPK4_rna	ELAC1_rna	TCEA1_mut	TGS1_mut	MYBL1_mut	HNF4G_mut	KCNQ3_mut	KCNK9_mut	KANK1_mut	PCSK5_mut	OLFML2A_mut	ZNF398_mut	BHLHE22_mut	MOB3B_mut	NANS_mut
Doxorubicin	KIF12_rna	JSRP1_rna	RABL2B_rna	NFASC_mut	PPIL1_rna	ACR_rna	RTL10_cnv	CYTH1_rna	PIK3R2_rna	UPK1B_rna	SCAP_rna	EFCC1_rna	MRPL3_rna	CISH_rna	MAPKAPK3_rna	ACVR2B_rna	WDR48_rna	COMMD2_rna	GORASP1_rna	CBX8_mut	CCDC40_mut	RAC3_mut	GPS1_mut	FN3KRP_mut	TNFRSF11A_mut	PHLPP1_mut	SERPINB8_mut	ZNF516_mut	C2CD4C_mut	DOT1L_mut	ARHGEF18_mut	IL12RB1_mut
Cyclophosphamide	CFHR5_rna	PAK3_rna	MAGEB18_rna	SLC44A5_rna	PCCB_rna	PRAMEF14_cnv	FAM183A_rna	HERC2P4_cnv	UBE2MP1_cnv	TP53TG3HP_cnv	ANKRD26P1_cnv	LINC02192_cnv	BRD7_cnv	LINC02127_cnv	CDH3_cnv	MIR4720_cnv	C16orf74_cnv	CBFA2T3_cnv	DBIL5P_cnv	EMC6_cnv	VMO1_cnv	MYL10_mut	LRWD1_mut	SRPK2_mut	LAMB4_mut	GPAT4_mut	TOX_mut	CSMD3_mut	MAFA_mut	GSDMD_mut	ZBTB5_mut	SPATA31A6_mut	ERCC6L2_mut
Cisplatin	PCCB_rna	MRS2P2_cnv	PGAP4_rna	PLCB4_rna	KIF2B_cnv	THBS4_rna	CCDC168_rna	TLR2_rna	NXNL2_rna	GRID2IP_mut	TNFRSF11A_rna	C2CD4C_rna	CHST6_rna	RUVBL2_rna	OR51B4_rna	ABHD16B_rna	PLGLB1_rna	DAZAP2_rna	SELENOF_rna	OR5P2_rna	OR52L1_rna	EPHA10_rna	SCRIB_mut	CPSF1_mut	SLC39A4_mut	GPT_mut	LRRC14_mut	DOCK8_mut
Paclitaxel	UPK1A_rna	TRNAU1AP_rna	SLC35E2B_cnv	DENR_rna	KIAA1257_rna	ATG16L1_rna	GP6_rna	TSPAN9_rna	SLC13A2_rna	UGDH_rna	BARD1_mut	ARMC9_mut	RASSF2_mut	CCM2L_mut	ZNF335_mut	PRDM15_mut	TMPRSS3_mut	SLC19A1_mut	EWSR1_mut	SLC5A4_mut	SH3BP1_mut	CYP2D6_mut	TCF20_mut	TTC38_mut	DENND6B_mut	SSUH2_mut	ITPA_rna
All Drugs	NPL_rna	RPP30_rna	CCNC_rna	KCNA2_rna	B3GAT2_rna	GOT1_rna	IQCA1_cnv	PCDHB6_rna	RSL1D1_rna	ST3GAL6_rna	DNAH17.AS1_cnv	UCHL3_rna	PRKACB_rna	HCFC1R1_cnv	TARS1_rna	BMPR1A_cnv	RP9_rna	LY96_rna	BHLHA15_rna	MAP4K5_cnv	fpt1	fpt15	fpt19	fpt53	fpt55	fpt102	fpt144	fpt196	fpt201	fpt224
